# Supplementary material for: Analyzing homoeolog expression provides insights into the rediploidization event in gynogenetic hybrids of Carassius auratus red var. × Cyprinus carpio
Source: Sci Rep. 2017 Oct 20;7:13679. doi: 10.1038/s41598-017-14084-7 (PMC5651915; doi:10.1038/s41598-017-14084-7)
Supplement: Supplementary file 1 — Supplementary tables [file 41598_2017_14084_MOESM1_ESM.xlsx]

## Sheet: Supplementary table 5
Supplementary table 5. The basic information of growth-related genes expression in three hybrids and their origin parents
Reference sequences (RCC)	Reference sequences (CC)	Gene symbol	Ensembl protein ID	RCC	CC	F18	F1	G4
CauG_24273	cycg035465	acvr1b	ENSDARP00000004431	1.10886	0.0213827	0.589935	0.276427	0.550176
CauG_12815	cycg027755	acvr1l	ENSDARP00000003221	4.20203	0.0217585	1.0631	1.08156	1.35822
CauG_21151	cycg047996	acvr2ab	ENSDARP00000008289	7.53464	6.53606	1.83522	35.414	3.11118
CauG_23287	cycg021146	amh	ENSDARP00000015395	183.975	4.21143	156.908	22.6374	25.919
CauG_01636	cycg005734	apc	ENSDARP00000044431	1.38214	0.444502	0.237581	0.800212	0.778576
CauG_13387	cycg022536	bmp2b	ENSDARP00000091255	3.24634	0.112834	0.477504	14.7753	2.04431
CauG_16220	cycg009158	bmpr1a	ENSDARP00000015287	5.68829	0.0293103	1.02101	1.19861	0.873346
CauG_07067	cycg037054	bmp10	ENSDARP00000076657	1.23936	0.106474	2.41753	0.886119	0.51158
CauG_21103	cycg003072	bmpr2b	ENSDARP00000008469	5.34107	0.523532	1.34922	5.28651	3.13429
CauG_15594	cycg013215	CABZ01114098.1	ENSDARP00000100961	1.04894	0.389578	0.889546	0.449425	0.306797
CauG_34752	cycg016355	crim1	ENSDARP00000050533	0.250361	0.0555298	0.0460714	0.478926	0.218344
CauG_29054	cycg022946	ctgfa	ENSDARP00000063027	14.1442	10.4206	1.24989	0.865366	0.573555
CauG_09731	cycg036522	cyr61	ENSDARP00000036965	3.03993	6.51495	4.67394	3.30982	2.1732
CauG_01952	cycg007461	cyr61l2	ENSDARP00000088998	1.56983	3.85336	0.424205	6.64945	0.239905
CauG_09108	cycg042380	diexf	ENSDARP00000011386	1.1891	0.0968373	0.612329	0.864848	0.93543
CauG_21407	cycg032782	dll4	ENSDARP00000094097	1.80368	0.0750619	1.55903	2.2542	0.650563
CauG_21565	cycg001522	dusp22b	ENSDARP00000058288	39.1983	3.48887	2.77592	21.644	56.6881
CauG_25385	cycg048699	dusp6	ENSDARP00000095269	5.12936	0.741383	7.51519	13.5995	3.03489
CauG_05699	cycg020503	esm1	ENSDARP00000078980	0.838636	0.194144	2.57671	14.5789	0.134726
CauG_08287	cycg021031	esm1	ENSDARP00000078980	50.5881	0.736226	64.9201	135.562	0.750018
CauG_11410	cycg046379	ext2	ENSDARP00000073621	3.16295	0.0148436	0.937882	0.719914	1.3273
CauG_27472	cycg019263	extl3	ENSDARP00000032226	1.72503	0.0209536	0.276351	0.423882	0.640233
CauG_10517	cycg035988	fgf10b	ENSDARP00000087991	0.26069	0.679288	0.250856	1.14253	0.28237
CauG_27574	cycg041313	fgf19	ENSDARP00000051865	19.0413	0.0898659	0.528828	6.81463	3.87688
CauG_38649	cycg023915	fgf23	ENSDARP00000067387	33.1183	0.0505848	4.59889	3.4063	6.7972
CauG_18906	cycg047123	fgfr1b	ENSDARP00000067688	0.444034	0.0197355	0.0298936	0.134322	0.133903
CauG_05966	cycg011545	fgfr2	ENSDARP00000006382	22.6312	4.38406	3.25445	17.0196	10.3525
CauG_34345	cycg010099	fgfr3	ENSDARP00000011898	0.308301	0.0734688	0.0233152	0.130667	0.160648
CauG_02660	cycg019976	foxc1b	ENSDARP00000072219	0.0972148	0.797478	0.280829	0.741654	0.0729471
CauG_07067	cycg037054	gdf2	ENSDARP00000076657	3.4102	0.115987	0.397179	0.388669	1.04029
CauG_26394	cycg014423	ghsra	ENSDARP00000073156	1.49356	0.0316265	0.110227	0.0826666	2.58957
CauG_35393	cycg019982	gna12a	ENSDARP00000050331	1.04456	2.49707	1.22221	3.88448	0.923842
CauG_14344	cycg016946	gna13b	ENSDARP00000036006	9.7948	0.228436	3.36858	1.12577	3.36745
CauG_10387	cycg012804	gpc4	ENSDARP00000007058	17.8447	0.985251	2.82082	3.59509	16.4697
CauG_26747	cycg011662	htra1b	ENSDARP00000020528	0.0528057	0.357449	0.297559	0.0911545	0.123898
CauG_38988	cycg036232	htra1b	ENSDARP00000020528	0.736963	0.319995	1.29845	1.72273	0.292685
CauG_30320	cycg043167	htra3a	ENSDARP00000075010	0.019601	0.25338	0.618585	1.69327	0.291459
CauG_16122	cycg016470	ids	ENSDARP00000096983	3.39721	0.745079	1.19508	0.766345	1.0654
CauG_22953	cycg010151	igf2b	ENSDARP00000047568	65.8693	0.124729	11.3401	16.9314	18.1867
CauG_07367	cycg007542	igfbp1a	ENSDARP00000019674	190.624	5.78089	187.492	5870.32	246.516
CauG_08348	cycg049174	igfbp1b	ENSDARP00000056452	412.913	8.69646	242.635	11487.9	460.885
CauG_06516	cycg007417	igfbp2a	ENSDARP00000068816	60.6265	0.635707	18.1868	113.196	13.7957
CauG_35078	cycg039185	igfbp2b	ENSDARP00000019643	0.33739	20.9587	0.453905	14.0153	0.578695
CauG_09243	cycg033974	igfbp6b	ENSDARP00000109154	0.232971	0.84633	1.49748	3.39806	0.440537
CauG_37359	cycg021291	igfbp7	ENSDARP00000012597	25.9987	7.03831	15.4787	26.5156	3.86076
CauG_28388	cycg005889	INHBE	ENSDARP00000059761	42.7575	272.947	41.8114	330.23	62.2804
CauG_25790	cycg021401	insrb	ENSDARP00000096601	2.07285	0.105442	0.477954	1.61935	2.09178
CauG_32054	cycg047992	kdr	ENSDARP00000049203	2.15212	1.90166	0.679394	0.682094	1.36501
CauG_08483	cycg023024	klf6a	ENSDARP00000037789	43.5615	0.780061	4.25281	43.4381	13.1565
CauG_27768	cycg009437	musk	ENSDARP00000099310	0.00988306	0.0248404	0.0128608	0.0220398	0.00908641
CauG_10210	cycg027522	neo1	ENSDARP00000060404	0.571428	0.0606128	0.0500032	0.324097	0.468168
CauG_27539	cycg034590	nfixb	ENSDARP00000044669	2.96424	3.23445	0.563931	2.14569	0.996476
CauG_25279	cycg022686	nfixb	ENSDARP00000044669	3.04885	2.36481	0.318918	4.14118	0.785836
CauG_21911	cycg001077	nfixb	ENSDARP00000044669	6.7564	4.8582	0.969417	13.0857	3.13957
CauG_34317	cycg041727	nrp1a	ENSDARP00000097417	1.21394	0.00844546	0.486908	0.294099	1.14166
CauG_33347	cycg008466	nrp2b	ENSDARP00000056102	0.553126	0.148111	0.447264	0.960316	0.133411
CauG_10914	cycg021178	pdgfaa	ENSDARP00000095859	1.49227	0.152887	0.60613	3.40715	0.340893
CauG_02986	cycg035093	pdgfab	ENSDARP00000055992	2.92724	0.0306765	1.53137	0.312893	1.43075
CauG_32874	cycg046444	pdgfb	ENSDARP00000108907	2.14696	1.27099	2.73782	6.02054	0.59475
CauG_03008	cycg011397	pdgfb	ENSDARP00000108907	2.94523	0.452612	1.68059	4.97073	0.825429
CauG_12667	cycg045754	PDGFB (1 of 3)	ENSDARP00000055606	0.262287	0.0546092	0.154803	0.345987	0.215042
CauG_36705	cycg012955	PDGFC	ENSDARP00000069196	0.939773	0.0167078	0.509469	0.116695	0.303719
CauG_29845	cycg019365	ppm1bb	ENSDARP00000011459	8.16689	1.64137	1.38339	4.57488	3.15541
CauG_21931	cycg000232	psen2	ENSDARP00000011791	7.52546	0.270149	8.17555	3.23426	3.38478
CauG_28404	cycg008854	rabep1	ENSDARP00000103673	2.22758	2.00645	0.999635	1.62545	1.7828
CauG_08646	cycg002732	rabep2	ENSDARP00000081498	4.94765	0.034722	2.1238	1.12804	1.79789
CauG_16528	cycg029152	rerea	ENSDARP00000117039	5.50827	0.481103	0.725279	3.31219	1.75699
CauG_12617	cycg015000	rhbdf1	ENSDARP00000053094	1.27638	0.0239467	0.448844	0.244803	0.327473
CauG_04765	cycg030632	rhbdf1	ENSDARP00000053094	3.46049	0.157906	1.86156	3.80129	1.53048
CauG_19486	cycg005205	ruvbl2	ENSDARP00000072482	4.354	4.02393	2.36928	1.05497	0.915594
CauG_16945	cycg044141	sall1a	ENSDARP00000102655	4.46375	0.00397066	4.41712	1.95122	3.21188
CauG_04147	cycg007818	skia	ENSDARP00000091440	1.01099	4.27169	1.06934	2.90772	1.16306
CauG_28476	cycg030606	smad1	ENSDARP00000030150	0.940838	0.462477	1.06817	4.14066	0.190789
CauG_27780	cycg002665	smad2	ENSDARP00000044755	7.52343	1.88978	2.98714	6.30565	2.55101
CauG_16911	cycg006222	smad3a	ENSDARP00000045373	0.22794	0.0131261	0.112946	0.0343396	0.0463921
CauG_37745	cycg017035	smad3b	ENSDARP00000043454	7.66607	0.0793793	3.98082	1.60983	3.45508
CauG_27788	cycg017912	SMAD4 (3 of 6)	ENSDARP00000047861	7.08544	0.758387	4.88759	14.4694	2.85235
CauG_35095	cycg007323	smad6a	ENSDARP00000112408	3.56895	0.145928	1.65131	0.168502	1.87197
CauG_37746	cycg017037	smad6b	ENSDARP00000091342	9.8351	0.191748	1.93821	4.24971	1.62551
CauG_01475	cycg020920	smad7	ENSDARP00000024277	15.8629	0.419512	5.26385	44.6303	6.28242
CauG_03913	cycg020919	smad7	ENSDARP00000024277	21.2206	0.155771	4.09552	30.2271	7.39622
CauG_32922	cycg001877	smurf1	ENSDARP00000003721	2.8942	0.0364622	0.541428	1.0173	1.69076
CauG_32727	cycg000084	spry2	ENSDARP00000052422	11.9215	0.23296	2.62787	11.3774	1.77787
CauG_16475	cycg002547	suv420h2	ENSDARP00000101860	0.73404	0.183022	0.150264	0.519554	0.721085
CauG_25247	cycg029208	tgfb1b	ENSDARP00000031938	0.505688	0.0300192	1.8943	0.255336	0.504293
CauG_38326	cycg030219	tgfb2	ENSDARP00000034487	0.937612	0.0418974	0.0145853	0.088226	0.0864307
CauG_32196	cycg028800	tgfbr1a	ENSDARP00000111880	0.45563	0.0438975	0.329386	0.112808	0.140066
CauG_37619	cycg042531	trim71	ENSDARP00000101787	1.05136	0.15953	0.0393181	0.343228	0.319
CauG_22140	cycg003062	vegfab	ENSDARP00000014145	54.2851	0.473131	3.86269	5.48904	5.15309
CauG_22357	cycg000279	vegfc	ENSDARP00000092263	1.02329	0.028246	0.591919	0.0540282	0.332727
CauG_29269	cycg011932	wisp2	ENSDARP00000053992	0.400441	0.0695044	0.799498	0.468456	1.23157
CauG_22189	cycg004649	znf703	ENSDARP00000051552	0.524783	0.0512725	0.31661	0.128772	0.24101

## Sheet: Supplementary table 6
Supplementary table 6. The basic information of growth-related homoeolgs expression in three hybrids and their origin parents
Reference sequences (CC)	Reference sequences (RCC)	Gene symbol	Gene annotation	Ensembl protein ID	RCC	CC	G-R-HM	G-C-HM	F1-R-HM	F1-C-HM	F18-R-HM	F18-C-HM
cycg050299	CauG_12192	zgpat	tuftelin-interacting protein 11	ENSDARP00000109806	3.76091	2.45049	1.25725	0.99996	1.44776	0.783431	2.1116	2.47566
cycg003085	CauG_15858	wnt5b	wingless-type MMTV integration site family, member 5	ENSDARP00000041851	1.37431	4.89452	0.435511	0.743206	2.16561	1.5948	0.480755	0.170311
cycg029915	CauG_36276	SPRY2	sprouty	ENSDARP00000052422	4.11101	12.6322	1.11836	1.96118	5.84059	13.928	4.414	6.05589
cycg000084	CauG_32727	SPRY2	sprouty	ENSDARP00000052422	14.1252	30.994	2.41188	2.18653	12.8995	19.6384	3.80073	5.59518
cycg001905	CauG_35401	SMURF1	E3 ubiquitin ligase SMURF1/2 [EC:6.3.2.19]	ENSDARP00000111954	3.41691	1.04971	1.04659	1.24424	1.22083	0.475926	0.601993	0.237756
cycg001877	CauG_32922	SMURF1	E3 ubiquitin ligase SMURF1/2 [EC:6.3.2.19]	ENSDARP00000111954	3.61537	1.61149	2.2784	2.22352	1.1534	0.568011	0.763301	0.547699
cycg020920	CauG_01475	Smad7	SMAD, mothers against DPP 6/7	ENSDARP00000024277	18.7799	21.6214	8.52526	4.40526	50.6012	123.219	7.68724	4.27869
cycg020919	CauG_03913	Smad7	SMAD, mothers against DPP 6/7	ENSDARP00000024277	25.1257	26.3767	10.0397	5.10873	34.2711	24.2813	6.01	4.52503
cycg017035	CauG_37745	SMAD3	SMAD, mothers against DPP 2/3	ENSDARP00000043454	9.13914	4.25963	4.64676	1.6936	1.8252	0.931231	5.74694	2.2475
cycg000232	CauG_21931	psen2	presenilin 2 [EC:3.4.23.-]	ENSDARP00000011791	9.38242	5.84995	4.57879	2.69573	3.66696	3.13286	11.3555	4.13069
cycg011397	CauG_03008	PDGFB	platelet derived growth factor A/B	ENSDARP00000108907	3.57369	2.62201	1.11466	0.850408	5.63575	2.55569	2.41328	0.981141
cycg021178	CauG_10914	pdgfa	platelet derived growth factor A/B	ENSDARP00000095859	1.76194	1.91345	0.457004	0.467236	3.86298	0.409058	0.894347	1.24772
cycg041727	CauG_34317	nrp1a	neuropilin 1	ENSDARP00000105696	1.60127	1.2714	1.54139	4.9545	0.333446	0.81887	0.682462	1.65609
cycg049939	CauG_33782	mul1a	alpha-1,3-mannosyltransferase [EC:2.4.1.130]	ENSDARP00000018598	3.46355	7.56764	2.13127	2.73564	4.23171	2.60902	3.46337	3.73777
cycg021401	CauG_25790	INSR	insulin receptor [EC:2.7.10.1]	ENSDARP00000096601	2.55274	3.66201	2.8004	4.25122	1.836	3.54426	0.677137	0.400788
cycg007417	CauG_06516	igfbp2a	insulin-like growth factor-binding protein 3	ENSDARP00000068816	73.4851	26.3292	18.6429	1.19904	128.34	1.78729	26.1935	2.87983
cycg049174	CauG_08348	IGFBP1	insulin-like growth factor-binding protein 3	ENSDARP00000056452	491.662	2575.17	621.907	362.345	13024.8	10966.3	355.235	178.015
cycg014709	CauG_02172	IGFBP1	insulin-like growth factor-binding protein 3	ENSDARP00000019674	1183.03	208.94	472.056	114.719	11513.9	989.424	351.035	21.4055
cycg007542	CauG_07367	IGFBP1	insulin-like growth factor-binding protein 3	ENSDARP00000019674	232.867	114.709	335.624	78.884	6655.69	314.088	278.087	47.2993
cycg010151	CauG_22953	igf2	insulin-like growth factor 2	ENSDARP00000047568	81.5978	28.2117	24.4632	10.0349	19.1966	25.631	16.2302	3.43076
cycg037273	CauG_02335	igf2	insulin-like growth factor 2	ENSDARP00000016954	42.4859	5.85566	14.9003	16.3139	11.3575	4.45541	42.0822	17.5494
cycg036116	CauG_27872	igf2	insulin-like growth factor 2	ENSDARP00000016954	165.813	6.18002	29.2186	43.8981	4.33333	9.61817	52.0165	23.7892
cycg016470	CauG_16122	Ids	iduronate 2-sulfatase [EC:3.1.6.13]	ENSDARP00000096983	4.02525	34.926	1.43555	1.53683	0.868872	3.72143	1.68297	4.36495
cycg012804	CauG_10387	Gpc4	knypek	ENSDARP00000007058	21.5338	46.5172	22.2076	13.8998	4.07607	4.45585	3.98693	3.5015
cycg037054	CauG_07067	BMP10	bone morphogenetic protein 9/10	ENSDARP00000076657	4.11486	1.81241	0.21	0.3	0.440668	0.362027	1.15	1.27
cycg023915	CauG_38649	FGF	fibroblast growth factor	ENSDARP00000067387	40.7088	23.0317	9.16964	2.4361	3.86202	0.894266	6.24808	3.44562
cycg046379	CauG_11410	EXT2	glucuronyl/N-acetylglucosaminyl transferase EXT2 [EC:2.4.1.224 2.4.1.225]	ENSDARP00000073621	3.84778	1.77447	1.79118	1.53961	0.816229	0.8175	1.2839	1.46824
cycg021031	CauG_08287	Esm1	endothelial cell specific molecule-1	ENSDARP00000078980	59.6713	28.779	1.01524	0.197486	153.698	160.074	92.5266	54.5537
cycg001522	CauG_21565	dusp22b	dual specificity phosphatase [EC:3.1.3.16 3.1.3.48]	ENSDARP00000058288	46.2796	38.1445	80.6367	30.141	24.5397	21.9566	3.75427	2.83857
cycg032782	CauG_21407	DLL4	delta	ENSDARP00000094097	2.17905	4.58936	0.877877	1.25787	2.55578	4.48666	2.20083	2.9486
cycg042380	CauG_09108	diexf	serine/threonine-protein kinase Pto	ENSDARP00000011386	1.45057	1.28003	1.2585	0.938259	0.980553	0.549897	0.826697	0.849542
cycg002126	CauG_05763	CTNNB1	catenin (cadherin-associated protein), beta 1	ENSDARP00000032935	11.5972	5.13102	2.89155	2.5547	2.02303	0.750749	4.99479	3.09013
cycg030806	CauG_25010	Gdf15	growth differentiation factor 15	ENSDARP00000115518	14.8134	1.19048	5.28651	4.55687	1.4348	3.53898	2.38979	4.20135
cycg019834	CauG_13025	bmp2	bone morphogenetic protein 2/4	ENSDARP00000107417	1.25421	13.9599	0.315354	0.572106	1.58837	3.94244	0.170735	3.09154
Abbreviation: HM, homoelogs.
